# Supplementary material for: Direct and In-Utero Exposure to Quaternary Ammonium Disinfectants Alters Sperm Parameters and mRNA Expression of Epigenetic Enzymes in the Testes of Male CD-1 Mice
Source: Toxics. 2025 Aug 23;13(9):709. doi: 10.3390/toxics13090709 (PMC12473625; doi:10.3390/toxics13090709)
Supplement: Supplementary file 1 [file toxics-13-00709-s001.zip]

Archive with 1 entries (1 files):
- toxics-3748495-supplementary.pdf
